# Supplementary material for: Modeling trophic dependencies and exchanges among insects’ bacterial symbionts in a host-simulated environment
Source: BMC Genomics. 2018 May 25;19:402. doi: 10.1186/s12864-018-4786-7 (PMC5970531; doi:10.1186/s12864-018-4786-7)
Supplement: Supplementary file 2 — Comparison of the completeness of the draft genomes using CheckM. (XLS 32 kb) [file 12864_2018_4786_MOESM2_ESM.xls]

## Sheet: Addtional file 2
Additional file 2 Comparison of the completeness of the draft genomes using CheckM
Symbiont	Host	Marker Lineage	Number of reference genomes used	Number of available marker sets for a specified taxonomy*	Marker Sets (final set of genes used)	Completeness	Contamination
Portiera	Bemisia tabaci MED-Q1 Spain	c__Gammaproteobacteria	263	502	229	18.516**	0
Cardinium	Bemisia tabaci MED-Q1 spain	k__Bacteria	433	274	183	73.388**	2.732
Hamiltonella	Bemisia tabaci MEAM1 China	f__Enterobacteriaceae	55	546	224	98.016	1.265
Hamiltonella	Bemisia tabaci MEAM1 USA	f__Enterobacteriaceae	55	546	224	98.016	0
Rickettsia	Bemisia tabaci MEAM1 China	o__Rickettsiales	83	324	211	98.104	0.474
Rickettsia	Bemisia tabaci MEAM1 USA	o__Rickettsiales	83	324	211	98.104	0.948
Wolbachia	Bemisia tabaci MED-Q2 Israel	o__Rickettsiales	63	368	234	97.222	4.238
Wolbachia	Drosophila melanogaster	o__Rickettsiales	63	368	234	99.786	0
* e.g. conserved single copy genes in BUSCO
** low completence values are detected in reduced genome that lack many genes considered essentials in free-living bacteria
