# Supplementary material for: Modeling trophic dependencies and exchanges among insects’ bacterial symbionts in a host-simulated environment
Source: BMC Genomics. 2018 May 25;19:402. doi: 10.1186/s12864-018-4786-7 (PMC5970531; doi:10.1186/s12864-018-4786-7)
Supplement: Supplementary file 4 — List of the Enzyme Commission (EC) numbers for endosymbionts used in the analyses. (XLS 79 kb) [file 12864_2018_4786_MOESM4_ESM.xls]

## Sheet: Additional file 4
Additional file 4 List of the Enzyme Commission (EC) numbers for endosymbionts used in the analyses
Ca. Portiera aleyrodidarum CP003708.1	Ca. Portiera aleyrodidarum CP003868.1	Ca. Portiera aleyrodidarum CP003835.1	Ca. Portiera aleyrodidarum CP003867.1	Cardinium sp. GCA_000689375.1	Hamiltonella defensa GCA_000258345.1	Hamiltonella defensa ftp://whiteflygenomics.org/pub/MEAM1/	Rickettsia sp. GCA_000429565.1	Rickettsia sp. ftp://whiteflygenomics.org/pub/MEAM1/	Wolbachia sp. PRJEB15492
1.1.1.25	1.1.1.25	1.1.1.25	1.1.1.25	1.1.1.100	1.-.-.-	1.-.-.-	1.-.-.-	1.-.-.-	1.-.-.-
1.1.1.3	1.1.1.3	1.1.1.3	1.1.1.3	1.1.1.158	1.1.1.100	1.1.1.100	1.1.1.100	1.1.1.100	1.1.1.100
1.1.1.44	1.1.1.44	1.1.1.44	1.1.1.44	1.11.1.15	1.1.1.193	1.1.1.193	1.1.1.133	1.1.1.133	1.1.1.193
1.1.1.49	1.1.1.49	1.1.1.49	1.1.1.49	1.14.13.7	1.1.1.205	1.1.1.205	1.1.1.22	1.1.1.22	1.1.1.205
1.1.1.85	1.1.1.85	1.1.1.85	1.1.1.85	1.17.4.1	1.1.1.22	1.1.1.22	1.1.1.36	1.1.1.36	1.1.1.22
1.1.1.86	1.1.1.86	1.1.1.86	1.1.1.86	1.2.4.1	1.1.1.25	1.1.1.25	1.1.1.37	1.1.1.37	1.1.1.267
1.10.3.-	1.10.3.-	1.10.3.-	1.10.3.-	1.8.1.4	1.1.1.262	1.1.1.262	1.1.1.40	1.1.1.40	1.1.1.37
1.11.1.15	1.11.1.15	1.11.1.15	1.11.1.15	1.8.1.9	1.1.1.271	1.1.1.267	1.1.1.42	1.1.1.42	1.1.1.40
1.17.1.8	1.17.1.8	1.18.1.2	1.17.1.8	2.1.1.-	1.1.1.290	1.1.1.271	1.10.2.2	1.10.2.2	1.1.1.42
1.18.1.2	1.18.1.2	1.2.1.11	1.18.1.2	2.1.1.170	1.1.1.3	1.1.1.290	1.10.3.-	1.10.3.-	1.1.1.94
1.2.1.11	1.2.1.11	1.2.4.1	1.2.1.11	2.1.1.182	1.1.1.305	1.1.1.3	1.11.1.15	1.11.1.15	1.10.2.2
1.2.4.1	1.2.4.1	1.2.4.2	1.2.4.1	2.1.1.197	1.1.1.343	1.1.1.305	1.13.11.3	1.13.11.3	1.11.1.15
1.2.4.2	1.2.4.2	1.3.1.26	1.2.4.2	2.1.1.228	1.1.1.37	1.1.1.343	1.14.12.17	1.14.13.-	1.14.13.-
1.3.99.26	1.3.99.26	1.3.99.26	1.3.99.26	2.1.1.45	1.1.1.42	1.1.1.363	1.14.13.-	1.14.16.1	1.15.1.1
1.5.1.20	1.5.1.20	1.5.1.20	1.5.1.20	2.1.2.1	1.1.1.44	1.1.1.37	1.14.16.1	1.14.19.1	1.17.1.2
1.6.5.3	1.6.5.3	1.6.5.3	1.6.5.3	2.3.1.-	1.1.1.49	1.1.1.38	1.14.19.1	1.15.1.1	1.17.1.8
1.8.1.4	1.8.1.4	1.8.1.4	1.8.1.4	2.3.1.12	1.1.1.95	1.1.1.42	1.15.1.1	1.17.1.8	1.17.4.1
2.1.1.14	2.1.1.14	2.1.1.14	2.1.1.14	2.3.1.129	1.10.3.-	1.1.1.44	1.17.1.8	1.17.4.1	1.17.7.1
2.1.1.171	2.1.1.171	2.1.1.171	2.1.1.171	2.3.1.179	1.11.1.15	1.1.1.49	1.17.4.1	1.2.1.11	1.2.1.12
2.1.1.199	2.1.1.199	2.1.1.199	2.1.1.199	2.3.1.181	1.14.11.47	1.1.1.6	1.2.1.11	1.2.4.1	1.2.1.88
2.1.3.3	2.1.3.3	2.1.3.3	2.1.3.3	2.3.1.191	1.14.13.-	1.1.1.94	1.2.4.1	1.2.4.2	1.2.4.1
2.2.1.6	2.2.1.6	2.2.1.6	2.2.1.6	2.3.1.39	1.15.1.1	1.1.1.95	1.2.4.2	1.3.1.10	1.2.4.2
2.3.1.117	2.3.1.117	2.3.1.117	2.3.1.117	2.4.1.129	1.16.1.3	1.10.3.-	1.3.1.10	1.3.1.9	1.3.1.-
2.3.1.12	2.3.1.12	2.3.1.12	2.3.1.12	2.4.1.182	1.16.3.2	1.11.1.15	1.3.1.98	1.3.1.98	1.3.1.10
2.3.1.61	2.3.1.61	2.3.1.61	2.3.1.61	2.4.1.21	1.17.1.2	1.14.11.47	1.3.3.11	1.3.3.11	1.3.1.9
2.3.3.13	2.3.3.13	2.3.3.13	2.3.3.13	2.4.1.227	1.17.1.8	1.14.13.-	1.3.3.3	1.3.3.3	1.3.1.98
2.4.2.-	2.4.2.-	2.4.2.-	2.4.2.-	2.4.2.29	1.17.4.1	1.15.1.1	1.3.5.1	1.3.5.1	1.3.3.11
2.4.2.17	2.4.2.17	2.4.2.17	2.4.2.17	2.4.99.17	1.17.7.1	1.16.1.3	1.3.99.22	1.3.5.4	1.3.3.3
2.4.2.18	2.4.2.18	2.4.2.18	2.4.2.18	2.5.1.31	1.17.7.3	1.16.3.2	1.4.1.2	1.3.99.22	1.3.5.1
2.5.1.-	2.5.1.-	2.5.1.-	2.5.1.-	2.6.-.-	1.18.1.2	1.17.1.2	1.5.1.3	1.4.1.2	1.3.5.2
2.5.1.19	2.5.1.19	2.5.1.19	2.5.1.19	2.7.2.3	1.2.1.11	1.17.1.8	1.5.1.5	1.5.1.5	1.4.1.2
2.5.1.32	2.5.1.32	2.5.1.32	2.5.1.32	2.7.4.3	1.2.1.12	1.17.4.1	1.6.1.2	1.6.1.2	1.4.3.5
2.5.1.54	2.5.1.54	2.5.1.54	2.5.1.54	2.7.4.6	1.2.4.1	1.17.7.1	1.6.5.3	1.6.5.3	1.5.1.3
2.5.1.75	2.5.1.75	2.6.1.11	2.5.1.75	2.7.4.9	1.2.4.2	1.17.7.3	1.7.1.13	1.7.1.13	1.5.1.5
2.6.1.11	2.6.1.11	2.6.1.17	2.6.1.11	2.7.6.5	1.3.1.10	1.18.1.2	1.8.1.4	1.8.1.4	1.5.5.2
2.6.1.9	2.6.1.9	2.6.1.9	2.6.1.9	2.7.7.41	1.3.1.9	1.2.1.11	1.8.1.9	1.8.1.9	1.6.5.3
2.7.1.2	2.7.1.2	2.7.1.2	2.7.1.2	2.7.7.6	1.3.1.98	1.2.1.12	1.9.3.1	1.9.3.1	1.6.5.5
2.7.1.39	2.7.1.39	2.7.1.39	2.7.1.39	2.7.7.7	1.3.5.1	1.2.1.88	2.-.-.-	2.-.-.-	1.6.99.3
2.7.1.71	2.7.1.71	2.7.1.71	2.7.1.71	2.7.7.8	1.3.5.2	1.2.4.1	2.1.1.-	2.1.1.-	1.8.1.4
2.7.2.4	2.7.2.4	2.7.2.4	2.7.2.4	2.7.8.13	1.3.5.4	1.2.4.2	2.1.1.148	2.1.1.148	1.9.3.1
2.7.6.1	2.7.6.1	2.7.6.1	2.7.6.1	2.7.8.8	1.3.99.22	1.3.1.10	2.1.1.163	2.1.1.163	2.-.-.-
2.7.7.6	2.7.7.6	2.7.7.6	2.7.7.6	2.7.9.1	1.4.3.5	1.3.1.9	2.1.1.166	2.1.1.166	2.1.1.-
2.7.7.7	2.7.7.7	2.7.7.7	2.7.7.7	2.8.1.-	1.5.1.2	1.3.1.98	2.1.1.170	2.1.1.170	2.1.1.148
2.7.7.8	2.7.7.8	2.7.7.8	2.7.7.8	2.8.1.7	1.5.1.3	1.3.5.1	2.1.1.171	2.1.1.171	2.1.1.163
2.7.8.-	2.7.8.-	2.7.8.-	2.7.8.-	2.8.1.8	1.5.1.41	1.3.5.2	2.1.1.182	2.1.1.182	2.1.1.166
2.8.1.-	2.8.1.-	2.8.1.-	2.8.1.-	3.1.-.-	1.5.1.5	1.3.5.4	2.1.1.185	2.1.1.185	2.1.1.171
2.8.1.7	2.8.1.7	2.8.1.7	2.8.1.7	3.1.1.29	1.6.1.1	1.4.3.16	2.1.1.193	2.1.1.193	2.1.1.182
2.8.1.8	2.8.1.8	2.8.1.8	2.8.1.8	3.1.1.85	1.6.5.3	1.4.3.5	2.1.1.198	2.1.1.198	2.1.1.185
3.1.26.12	3.1.26.12	3.1.26.12	3.1.26.12	3.1.26.-	1.7.1.13	1.5.1.2	2.1.1.199	2.1.1.199	2.1.1.193
3.1.26.5	3.4.11.18	3.4.11.18	3.1.26.5	3.1.26.3	1.8.1.4	1.5.1.3	2.1.1.222	2.1.1.201	2.1.1.199
3.4.11.18	3.4.21.53	3.4.21.53	3.4.11.18	3.1.26.4	1.8.1.7	1.5.1.41	2.1.1.226	2.1.1.222	2.1.1.201
3.4.21.53	3.4.21.92	3.4.24.-	3.4.21.53	3.1.26.5	1.8.1.9	1.5.1.5	2.1.1.228	2.1.1.226	2.1.1.222
3.4.21.92	3.4.24.-	3.4.24.57	3.4.21.92	3.2.2.21	1.8.4.12	1.5.5.2	2.1.1.266	2.1.1.227	2.1.1.228
3.4.24.-	3.4.24.57	3.4.25.2	3.4.24.-	3.4.-.-	2.-.-.-	1.6.1.1	2.1.1.63	2.1.1.228	2.1.1.33
3.4.24.57	3.4.25.2	3.5.1.18	3.4.24.57	3.4.17.13	2.1.1.-	1.6.5.3	2.1.1.72	2.1.1.266	2.1.1.64
3.4.25.2	3.5.1.18	3.5.1.88	3.4.25.2	3.4.17.19	2.1.1.107	1.7.1.13	2.1.2.1	2.1.1.297	2.1.2.1
3.5.1.18	3.5.1.88	3.5.4.19	3.5.1.18	3.4.17.19	2.1.1.163	1.8.1.4	2.1.2.9	2.1.1.63	2.1.2.2
3.5.1.88	3.5.4.19	3.6.-.-	3.5.1.88	3.4.21.-	2.1.1.166	1.8.1.7	2.3.1.-	2.1.1.64	2.1.2.3
3.5.4.19	3.6.1.31	3.6.1.31	3.5.4.19	3.4.23.36	2.1.1.170	1.8.1.9	2.3.1.117	2.1.2.1	2.1.2.9
3.6.-	3.6.3.14	3.6.3.14	3.6.1.31	3.4.23.36	2.1.1.171	1.8.4.12	2.3.1.12	2.3.1.-	2.1.3.2
3.6.1.31	3.6.4.12	3.6.4.12	3.6.3.14	3.4.24.-	2.1.1.172	2.-.-.-	2.3.1.129	2.3.1.117	2.2.1.1
3.6.3.14	4.1.1.48	4.1.1.48	3.6.4.12	3.4.25.2	2.1.1.173	2.1.1.-	2.3.1.179	2.3.1.12	2.2.1.2
3.6.4.12	4.1.3.-	4.1.3.-	4.1.1.48	3.5.1.108	2.1.1.176	2.1.1.107	2.3.1.180	2.3.1.128	2.3.1.117
4.1.1.48	4.1.3.27	4.1.3.27	4.1.3.-	3.5.4.12	2.1.1.182	2.1.1.163	2.3.1.181	2.3.1.129	2.3.1.12
4.1.3.-	4.2.1.10	4.2.1.10	4.1.3.27	3.6.-.-	2.1.1.185	2.1.1.166	2.3.1.191	2.3.1.179	2.3.1.15
4.1.3.27	4.2.1.19	4.2.1.19	4.2.1.10	3.6.1.-	2.1.1.192	2.1.1.170	2.3.1.37	2.3.1.180	2.3.1.157
4.2.1.10	4.2.1.20	4.2.1.20	4.2.1.19	3.6.1.1	2.1.1.193	2.1.1.171	2.3.1.39	2.3.1.181	2.3.1.179
4.2.1.19	4.2.1.33	4.2.1.33	4.2.1.20	3.6.1.11	2.1.1.197	2.1.1.172	2.3.1.40	2.3.1.191	2.3.1.180
4.2.1.20	4.2.1.51	4.2.1.51	4.2.1.33	3.6.1.19	2.1.1.198	2.1.1.173	2.3.1.51	2.3.1.234	2.3.1.181
4.2.1.33	4.2.1.9	4.2.1.9	4.2.1.51	3.6.1.23	2.1.1.199	2.1.1.176	2.3.1.61	2.3.1.241	2.3.1.37
4.2.1.51	4.2.3.1	4.2.3.1	4.2.1.9	3.6.1.54	2.1.1.200	2.1.1.182	2.3.1.9	2.3.1.37	2.3.1.39
4.2.1.9	4.2.3.4	4.2.3.4	4.2.3.1	3.6.3.-	2.1.1.201	2.1.1.185	2.3.3.1	2.3.1.39	2.3.1.51
4.2.3.1	4.2.3.5	4.2.3.5	4.2.3.4	3.6.3.-	2.1.1.207	2.1.1.192	2.4.1.-	2.3.1.40	2.3.1.61
4.2.3.4	4.3.1.19	4.3.1.19	4.2.3.5	3.6.3.14	2.1.1.222	2.1.1.193	2.4.1.182	2.3.1.51	2.3.1.82
4.2.3.5	4.3.3.7	4.3.3.7	4.3.1.19	3.6.4.12	2.1.1.228	2.1.1.197	2.4.1.227	2.3.1.61	2.3.3.1
4.3.1.19	5.3.1.16	5.3.1.16	4.3.3.7	4.-.-.-	2.1.1.264	2.1.1.198	2.4.2.29	2.3.1.9	2.4.1.227
4.3.3.7	5.3.1.24	5.3.1.24	5.3.1.16	4.1.1.65	2.1.1.297	2.1.1.199	2.4.99.12	2.3.3.1	2.4.2.10
5.3.1.16	5.4.99.12	5.4.99.12	5.3.1.24	4.1.99.3	2.1.1.298	2.1.1.200	2.4.99.17	2.4.1.-	2.4.2.14
5.3.1.24	5.4.99.23	5.4.99.23	5.4.99.12	4.2.1.55	2.1.1.33	2.1.1.201	2.5.1.-	2.4.1.-	2.5.1.-
5.4.99.12	5.4.99.24	5.4.99.24	5.4.99.23	4.2.99.18	2.1.1.37	2.1.1.207	2.5.1.15	2.4.1.182	2.5.1.1
5.4.99.23	5.5.1.19	5.5.1.19	5.4.99.24	5.1.1.1	2.1.1.45	2.1.1.222	2.5.1.18	2.4.1.227	2.5.1.10
5.4.99.24	5.99.1.3	5.99.1.3	5.4.99.5	5.1.1.3	2.1.1.64	2.1.1.228	2.5.1.31	2.4.2.29	2.5.1.15
5.5.1.19	6.1.1.1	6.1.1.11	5.5.1.19	5.1.1.7	2.1.1.72	2.1.1.264	2.5.1.55	2.4.99.12	2.5.1.18
5.99.1.3	6.1.1.11	6.1.1.12	5.99.1.3	5.1.3.13	2.1.2.1	2.1.1.297	2.5.1.61	2.4.99.13	2.5.1.31
6.1.1.1	6.1.1.12	6.1.1.14	6.1.1.1	5.4.99.12	2.1.2.13	2.1.1.298	2.5.1.7	2.4.99.14	2.5.1.6
6.1.1.11	6.1.1.14	6.1.1.15	6.1.1.11	5.99.1.-	2.1.2.2	2.1.1.33	2.5.1.75	2.4.99.15	2.5.1.61
6.1.1.12	6.1.1.15	6.1.1.16	6.1.1.12	5.99.1.-	2.1.2.3	2.1.1.37	2.5.1.90	2.4.99.17	2.5.1.7
6.1.1.14	6.1.1.16	6.1.1.17	6.1.1.14	5.99.1.2	2.1.2.9	2.1.1.45	2.6.1.1	2.5.1.-	2.5.1.75
6.1.1.15	6.1.1.17	6.1.1.18	6.1.1.15	5.99.1.3	2.1.3.2	2.1.1.64	2.6.1.42	2.5.1.18	2.5.1.78
6.1.1.16	6.1.1.18	6.1.1.20	6.1.1.16	6.1.1.1	2.2.1.2	2.1.1.72	2.7.1.130	2.5.1.31	2.5.1.9
6.1.1.17	6.1.1.20	6.1.1.21	6.1.1.17	6.1.1.10	2.2.1.7	2.1.2.1	2.7.1.23	2.5.1.39	2.5.1.90
6.1.1.18	6.1.1.21	6.1.1.4	6.1.1.18	6.1.1.14	2.3.1.-	2.1.2.13	2.7.1.24	2.5.1.55	2.6.1.1
6.1.1.20	6.1.1.4	6.1.1.5	6.1.1.20	6.1.1.16	2.3.1.117	2.1.2.2	2.7.13.3	2.5.1.61	2.6.1.11
6.1.1.21	6.1.1.5	6.1.1.6	6.1.1.21	6.1.1.17	2.3.1.12	2.1.2.3	2.7.2.4	2.5.1.7	2.6.1.16
6.1.1.4	6.1.1.6	6.1.1.7	6.1.1.4	6.1.1.19	2.3.1.128	2.1.2.9	2.7.2.8	2.5.1.75	2.6.1.17
6.1.1.5	6.1.1.7	6.1.1.9	6.1.1.5	6.1.1.2	2.3.1.129	2.1.3.2	2.7.4.14	2.5.1.90	2.6.99.2
6.1.1.6	6.1.1.9	6.3.4.19	6.1.1.6	6.1.1.20	2.3.1.15	2.2.1.1	2.7.4.22	2.6.1.1	2.7.1.23
6.1.1.7	6.3.4.19	6.3.4.5	6.1.1.7	6.1.1.21	2.3.1.157	2.2.1.2	2.7.4.3	2.6.1.42	2.7.1.24
6.1.1.9	6.3.4.5	6.3.5.5	6.1.1.9	6.1.1.23	2.3.1.180	2.2.1.7	2.7.4.6	2.7.1.130	2.7.1.26
6.3.4.19	6.3.5.5	6.3.5.6	6.3.4.19	6.1.1.3	2.3.1.181	2.3.1.-	2.7.4.8	2.7.1.23	2.7.2.3
6.3.4.5	6.3.5.6		6.3.4.5	6.1.1.4	2.3.1.191	2.3.1.117	2.7.4.9	2.7.1.24	2.7.2.4
6.3.5.5			6.3.5.5	6.1.1.5	2.3.1.193	2.3.1.12	2.7.6.5	2.7.13.3	2.7.2.8
6.3.5.6			6.3.5.6	6.1.1.6	2.3.1.234	2.3.1.128	2.7.7.-	2.7.2.4	2.7.4.22
				6.2.1.3	2.3.1.241	2.3.1.129	2.7.7.19	2.7.4.14	2.7.4.3
				6.3.2.13	2.3.1.243	2.3.1.15	2.7.7.23	2.7.4.22	2.7.4.6
				6.3.2.4	2.3.1.30	2.3.1.157	2.7.7.24	2.7.4.3	2.7.4.8
				6.3.2.9	2.3.1.39	2.3.1.180	2.7.7.38	2.7.4.6	2.7.4.9
				6.3.3.3	2.3.1.41	2.3.1.181	2.7.7.41	2.7.4.8	2.7.6.1
				6.3.4.19	2.3.1.47	2.3.1.184	2.7.7.49	2.7.4.9	2.7.6.2
				6.3.5.6	2.3.1.51	2.3.1.191	2.7.7.56	2.7.6.5	2.7.6.3
				6.4.1.2	2.3.1.57	2.3.1.193	2.7.7.6	2.7.7.-	2.7.7.-
				6.5.1.3	2.3.1.61	2.3.1.234	2.7.7.7	2.7.7.19	2.7.7.13
					2.3.1.8	2.3.1.241	2.7.7.8	2.7.7.23	2.7.7.19
					2.3.2.6	2.3.1.243	2.7.7.87	2.7.7.24	2.7.7.2
					2.3.3.1	2.3.1.30	2.7.8.13	2.7.7.38	2.7.7.23
					2.4.-.-	2.3.1.39	2.7.8.5	2.7.7.41	2.7.7.3
					2.4.1.-	2.3.1.41	2.7.8.7	2.7.7.56	2.7.7.41
					2.4.1.129	2.3.1.47	2.7.8.8	2.7.7.6	2.7.7.49
					2.4.1.182	2.3.1.51	2.7.9.1	2.7.7.65	2.7.7.6
					2.4.1.227	2.3.1.61	2.8.1.-	2.7.7.7	2.7.7.60
					2.4.2.10	2.3.1.8	2.8.1.7	2.7.7.8	2.7.7.7
					2.4.2.14	2.3.2.6	2.8.1.8	2.7.7.87	2.7.7.8
					2.4.2.19	2.3.3.1	2.8.3.5	2.7.8.13	2.7.8.13
					2.4.2.29	2.4.-.-	3.1.-.-	2.7.8.41	2.7.8.5
					2.4.2.43	2.4.1.-	3.1.1.75	2.7.8.5	2.7.8.7
					2.4.2.53	2.4.1.129	3.1.11.2	2.7.8.7	2.7.8.8
					2.4.2.7	2.4.1.182	3.1.11.6	2.7.8.8	2.7.9.1
					2.4.99.12	2.4.1.227	3.1.13.5	2.7.9.1	2.8.1.-
					2.4.99.13	2.4.2.10	3.1.21.4	2.8.1.-	2.8.1.7
					2.4.99.14	2.4.2.14	3.1.26.12	2.8.1.7	2.8.1.8
					2.4.99.15	2.4.2.19	3.1.26.3	2.8.1.8	3.1.-.-
					2.5.1.-	2.4.2.29	3.1.26.4	2.8.3.5	3.1.1.29
					2.5.1.1	2.4.2.43	3.1.26.5	2.8.4.3	3.1.11.2
					2.5.1.10	2.4.2.53	3.1.3.25	2.8.4.5	3.1.13.5
					2.5.1.15	2.4.2.7	3.1.3.27	3.1.-.-	3.1.21.-
					2.5.1.16	2.4.99.12	3.1.3.7	3.1.-.-	3.1.22.4
					2.5.1.31	2.4.99.13	3.1.4.4	3.1.1.29	3.1.26.12
					2.5.1.39	2.4.99.14	3.1.4.55	3.1.1.75	3.1.26.3
					2.5.1.55	2.4.99.15	3.1.5.1	3.1.11.2	3.1.26.4
					2.5.1.6	2.4.99.17	3.2.1.-	3.1.11.6	3.1.3.11
					2.5.1.7	2.5.1.-	3.2.1.17	3.1.13.5	3.1.3.18
					2.5.1.72	2.5.1.1	3.2.1.21	3.1.21.4	3.1.3.25
					2.5.1.75	2.5.1.10	3.2.2.-	3.1.26.12	3.1.3.27
					2.5.1.78	2.5.1.15	3.2.2.21	3.1.26.3	3.1.3.5
					2.5.1.9	2.5.1.16	3.2.2.23	3.1.26.4	3.1.5.1
					2.5.1.90	2.5.1.19	3.4.-.-	3.1.26.5	3.2.2.21
					2.6.1.1	2.5.1.31	3.4.11.1	3.1.3.25	3.2.2.23
					2.6.1.16	2.5.1.39	3.4.11.18	3.1.3.27	3.4.-.-
					2.6.1.2	2.5.1.54	3.4.11.9	3.1.3.7	3.4.11.1
					2.6.1.37	2.5.1.55	3.4.16.4	3.1.4.4	3.4.11.9
					2.6.1.52	2.5.1.6	3.4.17.13	3.1.4.55	3.4.16.4
					2.6.1.59	2.5.1.7	3.4.17.19	3.1.5.1	3.4.17.13
					2.6.1.85	2.5.1.72	3.4.21.-	3.2.1.-	3.4.17.19
					2.6.99.2	2.5.1.75	3.4.21.102	3.2.1.17	3.4.21.89
					2.7.1.11	2.5.1.78	3.4.21.26	3.2.1.21	3.4.21.92
					2.7.1.130	2.5.1.9	3.4.21.53	3.2.2.21	3.4.23.36
					2.7.1.148	2.5.1.90	3.4.21.83	3.2.2.23	3.4.24.-
					2.7.1.167	2.6.1.1	3.4.21.89	3.4.-.-	3.4.24.57
					2.7.1.168	2.6.1.16	3.4.21.92	3.4.-.-	3.4.25.2
					2.7.1.23	2.6.1.2	3.4.23.36	3.4.11.1	3.5.1.18
					2.7.1.24	2.6.1.37	3.4.24.-	3.4.11.18	3.5.1.88
					2.7.1.26	2.6.1.52	3.4.24.57	3.4.11.9	3.5.2.3
					2.7.1.33	2.6.1.59	3.4.25.2	3.4.16.4	3.5.4.10
					2.7.1.39	2.6.1.62	3.5.1.108	3.4.17.13	3.5.4.13
					2.7.1.40	2.6.1.66	3.5.1.18	3.4.17.19	3.5.4.25
					2.7.1.56	2.6.1.85	3.5.1.88	3.4.21.-	3.5.4.26
					2.7.1.71	2.6.99.2	3.5.2.6	3.4.21.102	3.5.4.9
					2.7.11.1	2.7.1.107	3.5.4.1	3.4.21.107	3.5.99.2
					2.7.13.3	2.7.1.11	3.5.4.13	3.4.21.53	3.6.-.-
					2.7.2.1	2.7.1.130	3.5.4.16	3.4.21.83	3.6.1.-
					2.7.2.3	2.7.1.148	3.6.-.-	3.4.21.89	3.6.1.23
					2.7.2.4	2.7.1.167	3.6.1.-	3.4.21.92	3.6.3.-
					2.7.4.14	2.7.1.168	3.6.1.1	3.4.23.36	3.6.3.14
					2.7.4.16	2.7.1.23	3.6.1.11	3.4.24.-	3.6.3.27
					2.7.4.3	2.7.1.24	3.6.1.23	3.4.25.2	3.6.3.30
					2.7.4.6	2.7.1.26	3.6.1.55	3.5.1.108	3.6.3.41
					2.7.4.8	2.7.1.33	3.6.3.-	3.5.1.18	3.6.4.12
					2.7.4.9	2.7.1.39	3.6.3.14	3.5.1.88	4.1.1.-
					2.7.6.1	2.7.1.40	3.6.3.21	3.5.4.1	4.1.1.23
					2.7.6.3	2.7.1.56	3.6.3.41	3.5.4.13	4.1.1.37
					2.7.6.5	2.7.1.69	3.6.4.-	3.5.4.16	4.1.1.65
					2.7.7.-	2.7.1.71	3.6.4.12	3.5.4.9	4.1.1.9
					2.7.7.13	2.7.11.1	4.1.1.-	3.6.-.-	4.1.2.13
					2.7.7.18	2.7.2.1	4.1.1.37	3.6.1.-	4.1.2.25
					2.7.7.19	2.7.2.3	4.1.1.65	3.6.1.1	4.1.2.5
					2.7.7.2	2.7.2.4	4.1.2.50	3.6.1.11	4.1.99.12
					2.7.7.23	2.7.3.9	4.1.99.3	3.6.1.23	4.2.1.11
					2.7.7.3	2.7.4.14	4.2.1.2	3.6.1.40	4.2.1.2
					2.7.7.38	2.7.4.16	4.2.1.24	3.6.1.55	4.2.1.24
					2.7.7.41	2.7.4.22	4.2.1.3	3.6.3.-	4.2.1.3
					2.7.7.56	2.7.4.3	4.2.1.46	3.6.3.14	4.2.1.46
					2.7.7.6	2.7.4.6	4.2.1.59	3.6.3.21	4.2.1.59
					2.7.7.60	2.7.4.8	4.2.1.96	3.6.3.41	4.2.1.75
					2.7.7.7	2.7.4.9	4.2.99.18	3.6.4.-	4.2.99.18
					2.7.7.70	2.7.6.1	4.3.1.19	3.6.4.12	4.3.2.2
					2.7.7.71	2.7.6.3	4.3.3.7	3.6.5.-	4.3.3.7
					2.7.7.72	2.7.6.5	4.99.1.1	4.1.1.37	4.6.1.12
					2.7.7.8	2.7.7.-	5.1.1.1	4.1.1.65	4.99.1.1
					2.7.7.87	2.7.7.13	5.1.1.7	4.1.1.98	5.1.1.7
					2.7.7.9	2.7.7.18	5.1.3.14	4.1.2.50	5.1.3.1
					2.7.8.-	2.7.7.19	5.1.3.2	4.1.99.3	5.2.1.8
					2.7.8.13	2.7.7.2	5.2.1.8	4.2.1.2	5.3.1.1
					2.7.8.33	2.7.7.23	5.3.1.13	4.2.1.24	5.4.2.12
					2.7.8.5	2.7.7.3	5.3.3.2	4.2.1.3	5.4.2.8
					2.7.8.7	2.7.7.38	5.4.2.8	4.2.1.46	5.4.99.12
					2.7.8.8	2.7.7.41	5.4.99.12	4.2.1.59	5.4.99.24
					2.8.1.-	2.7.7.56	5.4.99.22	4.2.1.96	5.4.99.25
					2.8.1.6	2.7.7.6	5.4.99.23	4.2.3.12	5.99.1.2
					2.8.1.7	2.7.7.60	5.4.99.24	4.2.99.18	5.99.1.3
					2.8.1.8	2.7.7.7	5.4.99.25	4.3.1.19	6.1.1.1
					3.1.-.-	2.7.7.70	5.99.1.-	4.3.3.7	6.1.1.10
					3.1.1.29	2.7.7.71	5.99.1.2	4.99.1.1	6.1.1.11
					3.1.1.31	2.7.7.72	5.99.1.3	5.1.1.1	6.1.1.12
					3.1.1.85	2.7.7.8	6.1.1.1	5.1.1.7	6.1.1.14
					3.1.11.2	2.7.7.87	6.1.1.10	5.1.3.14	6.1.1.15
					3.1.11.5	2.7.7.9	6.1.1.11	5.1.3.2	6.1.1.16
					3.1.11.6	2.7.8.-	6.1.1.12	5.2.1.8	6.1.1.17
					3.1.13.-	2.7.8.13	6.1.1.14	5.3.1.13	6.1.1.19
					3.1.13.5	2.7.8.33	6.1.1.15	5.4.2.8	6.1.1.2
					3.1.2.6	2.7.8.5	6.1.1.16	5.4.99.12	6.1.1.20
					3.1.21.-	2.7.8.7	6.1.1.17	5.4.99.22	6.1.1.21
					3.1.22.4	2.7.8.8	6.1.1.19	5.4.99.23	6.1.1.23
					3.1.26.12	2.8.1.-	6.1.1.2	5.4.99.24	6.1.1.3
					3.1.26.3	2.8.1.6	6.1.1.20	5.4.99.25	6.1.1.4
					3.1.26.4	2.8.1.7	6.1.1.21	5.99.1.-	6.1.1.5
					3.1.26.5	2.8.1.7	6.1.1.3	5.99.1.2	6.1.1.6
					3.1.3.-	2.8.1.8	6.1.1.5	5.99.1.3	6.1.1.7
					3.1.3.-	3.1.-.-	6.1.1.6	6.1.1.1	6.2.1.5
					3.1.3.1	3.1.1.29	6.1.1.7	6.1.1.10	6.3.1.2
					3.1.3.25	3.1.1.31	6.1.1.9	6.1.1.11	6.3.2.10
					3.1.3.27	3.1.1.32	6.2.1.5	6.1.1.12	6.3.2.12
					3.1.3.4	3.1.1.4	6.3.1.2	6.1.1.14	6.3.2.13
					3.1.3.45	3.1.1.85	6.3.2.10	6.1.1.15	6.3.2.17
					3.1.3.81	3.1.11.2	6.3.2.12	6.1.1.16	6.3.2.2
					3.1.3.82	3.1.11.5	6.3.2.13	6.1.1.17	6.3.2.3
					3.1.3.83	3.1.11.6	6.3.2.4	6.1.1.19	6.3.2.4
					3.1.3.89	3.1.13.-	6.3.2.6	6.1.1.2	6.3.2.6
					3.1.5.1	3.1.13.5	6.3.2.8	6.1.1.20	6.3.2.8
					3.1.7.2	3.1.2.6	6.3.2.9	6.1.1.21	6.3.2.9
					3.2.1.17	3.1.21.-	6.3.3.2	6.1.1.3	6.3.3.1
					3.2.2.-	3.1.22.4	6.3.4.15	6.1.1.4	6.3.4.13
					3.2.2.21	3.1.26.12	6.3.4.19	6.1.1.5	6.3.4.15
					3.2.2.27	3.1.26.3	6.3.4.2	6.1.1.6	6.3.4.18
					3.2.2.9	3.1.26.4	6.3.4.20	6.1.1.7	6.3.4.19
					3.4.-.-	3.1.26.5	6.3.5.6	6.1.1.9	6.3.4.2
					3.4.11.18	3.1.3.-	6.4.1.3	6.2.1.20	6.3.4.4
					3.4.11.2	3.1.3.-	6.5.1.2	6.2.1.5	6.3.5.2
					3.4.11.9	3.1.3.1		6.3.2.10	6.3.5.3
					3.4.16.4	3.1.3.2		6.3.2.12	6.3.5.5
					3.4.21.-	3.1.3.25		6.3.2.13	6.3.5.6
					3.4.21.102	3.1.3.26		6.3.2.17	6.3.5.7
					3.4.21.53	3.1.3.27		6.3.2.4	6.4.1.3
					3.4.21.89	3.1.3.27		6.3.2.6	6.5.1.2
					3.4.21.92	3.1.3.4		6.3.2.8
					3.4.23.36	3.1.3.45		6.3.2.9
					3.4.23.43	3.1.3.81		6.3.3.2
					3.4.24.-	3.1.3.82		6.3.4.15
					3.4.24.40	3.1.3.83		6.3.4.19
					3.4.24.70	3.1.3.89		6.3.4.2
					3.4.25.2	3.1.4.-		6.3.4.20
					3.5.1.-	3.1.5.1		6.3.5.6
					3.5.1.10	3.1.7.2		6.3.5.7
					3.5.1.108	3.2.1.17		6.4.1.3
					3.5.1.18	3.2.2.-		6.5.1.2
					3.5.1.28	3.2.2.27
					3.5.1.53	3.2.2.9
					3.5.1.88	3.4.-.-
					3.5.2.3	3.4.-.-
					3.5.3.12	3.4.11.1
					3.5.4.10	3.4.11.18
					3.5.4.13	3.4.11.2
					3.5.4.16	3.4.11.9
					3.5.4.25	3.4.16.4
					3.5.4.26	3.4.21.-
					3.5.4.33	3.4.21.102
					3.5.4.9	3.4.21.107
					3.6.-.-	3.4.21.53
					3.6.1.-	3.4.21.89
					3.6.1.1	3.4.21.92
					3.6.1.23	3.4.23.36
					3.6.1.27	3.4.23.43
					3.6.1.41	3.4.24.-
					3.6.1.54	3.4.24.40
					3.6.1.55	3.4.24.70
					3.6.1.66	3.4.25.2
					3.6.3.-	3.5.1.-
					3.6.3.14	3.5.1.10
					3.6.3.27	3.5.1.108
					3.6.3.34	3.5.1.118
					3.6.4.-	3.5.1.18
					3.6.4.12	3.5.1.28
					3.6.4.13	3.5.1.53
					4.1.1.19	3.5.1.88
					4.1.1.20	3.5.2.3
					4.1.1.23	3.5.3.12
					4.1.1.36	3.5.4.10
					4.1.1.49	3.5.4.13
					4.1.1.50	3.5.4.16
					4.1.1.65	3.5.4.25
					4.1.1.82	3.5.4.26
					4.1.1.98	3.5.4.33
					4.1.2.13	3.5.4.9
					4.1.2.25	3.6.-.-
					4.1.2.50	3.6.1.-
					4.1.3.40	3.6.1.1
					4.1.99.12	3.6.1.23
					4.2.1.1	3.6.1.27
					4.2.1.10	3.6.1.41
					4.2.1.11	3.6.1.54
					4.2.1.2	3.6.1.55
					4.2.1.22	3.6.1.66
					4.2.1.47	3.6.3.-
					4.2.1.59	3.6.3.14
					4.2.3.1	3.6.3.2
					4.2.3.12	3.6.3.27
					4.2.3.4	3.6.3.34
					4.2.3.5	3.6.4.-
					4.2.99.18	3.6.4.12
					4.3.1.1	3.6.4.13
					4.3.2.2	3.6.5.-
					4.3.3.7	4.1.1.19
					4.3.99.3	4.1.1.20
					4.4.1.16	4.1.1.23
					4.6.1.12	4.1.1.36
					4.99.1.1	4.1.1.49
					5.1.1.1	4.1.1.50
					5.1.1.3	4.1.1.65
					5.1.1.7	4.1.1.82
					5.1.3.1	4.1.1.98
					5.1.3.20	4.1.2.13
					5.2.1.8	4.1.2.25
					5.3.1.1	4.1.2.50
					5.3.1.13	4.1.3.40
					5.3.1.28	4.1.99.12
					5.3.1.6	4.1.99.3
					5.3.1.9	4.2.1.1
					5.3.3.14	4.2.1.10
					5.4.2.10	4.2.1.11
					5.4.2.11	4.2.1.2
					5.4.2.8	4.2.1.22
					5.4.2.9	4.2.1.3
					5.4.99.12	4.2.1.47
					5.4.99.18	4.2.1.59
					5.4.99.19	4.2.1.59
					5.4.99.22	4.2.3.1
					5.4.99.23	4.2.3.12
					5.4.99.24	4.2.3.4
					5.4.99.25	4.2.3.5
					5.4.99.5	4.2.99.18
					5.99.1.-	4.3.1.1
					5.99.1.2	4.3.2.2
					6.1.1.1	4.3.3.7
					6.1.1.10	4.3.99.3
					6.1.1.11	4.4.1.16
					6.1.1.12	4.6.1.12
					6.1.1.14	4.99.1.1
					6.1.1.16	5.1.1.1
					6.1.1.17	5.1.1.3
					6.1.1.18	5.1.1.7
					6.1.1.2	5.1.3.1
					6.1.1.20	5.1.3.20
					6.1.1.21	5.2.1.8
					6.1.1.22	5.3.1.1
					6.1.1.3	5.3.1.13
					6.1.1.4	5.3.1.28
					6.1.1.6	5.3.1.6
					6.1.1.7	5.3.1.8
					6.1.1.9	5.3.1.9
					6.2.1.5	5.3.3.14
					6.3.2.10	5.4.2.10
					6.3.2.12	5.4.2.11
					6.3.2.13	5.4.2.8
					6.3.2.17	5.4.2.9
					6.3.2.2	5.4.99.12
					6.3.2.3	5.4.99.18
					6.3.2.4	5.4.99.19
					6.3.2.5	5.4.99.22
					6.3.2.6	5.4.99.23
					6.3.2.8	5.4.99.24
					6.3.2.9	5.4.99.25
					6.3.3.1	5.4.99.5
					6.3.3.2	5.99.1.-
					6.3.3.3	5.99.1.2
					6.3.4.13	5.99.1.3
					6.3.4.14	6.1.1.1
					6.3.4.15	6.1.1.10
					6.3.4.18	6.1.1.11
					6.3.4.19	6.1.1.12
					6.3.4.2	6.1.1.14
					6.3.4.20	6.1.1.15
					6.3.4.4	6.1.1.16
					6.3.5.1	6.1.1.17
					6.3.5.2	6.1.1.18
					6.3.5.3	6.1.1.19
					6.3.5.4	6.1.1.2
					6.3.5.5	6.1.1.20
					6.4.1.2	6.1.1.21
					6.5.1.2	6.1.1.22
						6.1.1.3
						6.1.1.4
						6.1.1.5
						6.1.1.6
						6.1.1.7
						6.1.1.9
						6.2.1.5
						6.3.2.10
						6.3.2.12
						6.3.2.13
						6.3.2.17
						6.3.2.2
						6.3.2.3
						6.3.2.4
						6.3.2.5
						6.3.2.6
						6.3.2.8
						6.3.2.9
						6.3.3.1
						6.3.3.2
						6.3.3.3
						6.3.4.13
						6.3.4.14
						6.3.4.15
						6.3.4.18
						6.3.4.19
						6.3.4.2
						6.3.4.20
						6.3.4.4
						6.3.5.1
						6.3.5.2
						6.3.5.3
						6.3.5.4
						6.3.5.5
						6.4.1.2
						6.5.1.2
