# Supplementary material for: Modeling trophic dependencies and exchanges among insects’ bacterial symbionts in a host-simulated environment
Source: BMC Genomics. 2018 May 25;19:402. doi: 10.1186/s12864-018-4786-7 (PMC5970531; doi:10.1186/s12864-018-4786-7)
Supplement: Supplementary file 5 — Predicted source metabolites in the whitefly bacteriocyte with and without consideration of the metabolic contribution of Portiera aleyrodidarum. (XLSX 17 kb) [file 12864_2018_4786_MOESM5_ESM.xlsx]

## Sheet: Host
Additional file 5 Predicted source metabolites in the whitefly bacteriocyte.
Kegg ID	Compound
C00002	ATP
C00003	NAD+
C00010	CoA
C00014	Ammonia
C00016	FAD
C00019	S-Adenosyl-L-methionine
C00022	Pyruvate
C00023	Iron
C00025	L-Glutamate
C00031	D-Glucose
C00032	Heme
C00034	Manganese
C00038	Zinc cation
C00049	L-Aspartate
C00065	L-Serine
C00070	Copper
C00074	Phosphoenolpyruvate
C00077	L-Ornithine
C00097	L-Cysteine
C00109	2-Oxobutanoate
C00117	D-Ribose 5-phosphate
C00120	Biotin
C00148	L-Proline
C00155	L-Homocysteine
C00157	Phosphatidylcholine
C00166	Phenylpyruvate
C00169	Carbamoyl phosphate
C00175	Cobalt ion
C00238	Potassium cation
C00254	Prephenate
C00279	D-Erythrose 4-phosphate
C00283	Hydrogen sulfide
C00288	HCO3-
C00305	Magnesium cation
C00314	Pyridoxine
C00353	Geranylgeranyl diphosphate
C00378	Thiamine
C00448	trans,trans-Farnesyl diphosphate
C00568	4-Aminobenzoate
C00864	Pantothenate
C00966	2-Dehydropantoate
C01330	Sodium cation
C02191	Protoporphyrin
C03972	2,3,4,5-Tetrahydrodipicolinate
C04874	2-Amino-4-hydroxy-6-(D-erythro-1,2,3-trihydroxypropyl)-7,8-dihydropteridine
C14818	Fe2+
C15811	[Enzyme]-cysteine
C15972	Enzyme N6-(lipoyl)lysine
C16239	Lipoyl-[acp]

## Sheet: Host+Portiera
Additional file 5 Predicted source metabolites in the whitefly bacteriocyte also considering the metabolic contribution of Portiera aleyrodidarum.
Kegg ID	Compound
C00002	ATP
C00003	NAD+
C00010	CoA
C00014	Ammonia
C00016	FAD
C00019	S-Adenosyl-L-methionine
C00022	Pyruvate
C00023	Iron
C00025	L-Glutamate
C00031	D-Glucose
C00032	Heme
C00034	Manganese
C00038	Zinc cation
C00047	L-Lysine
C00049	L-Aspartate
C00062	L-Arginine
C00065	L-Serine
C00070	Copper
C00073	L-Methionine
C00074	Phosphoenolpyruvate
C00077	L-Ornithine
C00078	L-Tryptophan
C00079	L-Phenylalanine
C00082	L-Tyrosine
C00097	L-Cysteine
C00109	2-Oxobutanoate
C00117	D-Ribose 5-phosphate
C00120	Biotin
C00123	L-Leucine
C00135	L-Histidine
C00148	L-Proline
C00155	L-Homocysteine
C00157	Phosphatidylcholine
C00166	Phenylpyruvate
C00169	Carbamoyl phosphate
C00175	Cobalt ion
C00183	L-Valine
C00238	Potassium cation
C00254	Prephenate
C00279	D-Erythrose 4-phosphate
C00283	Hydrogen sulfide
C00288	HCO3-
C00305	Magnesium cation
C00314	Pyridoxine
C00353	Geranylgeranyl diphosphate
C00378	Thiamine
C00407	L-Isoleucine
C00448	trans,trans-Farnesyl diphosphate
C00568	4-Aminobenzoate
C00864	Pantothenate
C00966	2-Dehydropantoate
C01330	Sodium cation
C02191	Protoporphyrin
C03972	2,3,4,5-Tetrahydrodipicolinate
C04874	2-Amino-4-hydroxy-6-(D-erythro-1,2,3-trihydroxypropyl)-7,8-dihydropteridine
C14818	Fe2+
C15811	[Enzyme]-cysteine
C15972	Enzyme N6-(lipoyl)lysine
C16239	Lipoyl-[acp]
C00008	ADP
C00009	Orthophosphate
C00013	Diphosphate
C00015	UDP
C00024	Acetyl-CoA
C00035	GDP
C00041	L-Alanine
C00044	GTP
C00046	RNA
C00063	CTP
C00064	L-Glutamine
C00073	L-Methionine
C00075	UTP
C00078	L-Tryptophan
C00079	L-Phenylalanine
C00092	D-Glucose 6-phosphate
C00108	Anthranilate
C00112	CDP
C00118	D-Glyceraldehyde 3-phosphate
C00119	5-Phospho-alpha-D-ribose 1-diphosphate
C00141	3-Methyl-2-oxobutanoic acid
C00188	L-Threonine
C00201	Nucleoside triphosphate
C00233	4-Methyl-2-oxopentanoate
C00251	Chorismate
C00263	L-Homoserine
C00327	L-Citrulline
C00441	L-Aspartate 4-semialdehyde
C00454	NDP
C00463	Indole
C00493	Shikimate
C00666	LL-2,6-Diaminoheptanedioate
C00671	(S)-3-Methyl-2-oxopentanoic acid
C00886	L-Alanyl-tRNA
C00900	2-Acetolactate
C00944	3-Dehydroquinate
C00954	Indole-3-acetate
C01100	L-Histidinol phosphate
C01102	O-Phospho-L-homoserine
C01236	D-Glucono-1,5-lactone 6-phosphate
C01267	3-(Imidazol-4-yl)-2-oxopropyl phosphate
C01269	5-O-(1-Carboxyvinyl)-3-phosphoshikimate
C01302	1-(2-Carboxyphenylamino)-1-deoxy-D-ribulose 5-phosphate
C02282	Glutaminyl-tRNA
C02504	alpha-Isopropylmalate
C02553	L-Seryl-tRNA(Ser)
C02631	2-Isopropylmaleate
C02637	3-Dehydroshikimate
C02702	L-Prolyl-tRNA(Pro)
C02739	1-(5-Phospho-D-ribosyl)-ATP
C02741	Phosphoribosyl-AMP
C02984	L-Aspartyl-tRNA(Asp)
C02987	L-Glutamyl-tRNA(Glu)
C03082	4-Phospho-L-aspartate
C03125	L-Cysteinyl-tRNA(Cys)
C03175	Shikimate 3-phosphate
C03406	N-(L-Arginino)succinate
C03427	Prephytoene diphosphate
C03506	Indoleglycerol phosphate
C03511	L-Phenylalanyl-tRNA(Phe)
C04039	2,3-Dihydroxy-3-methylbutanoate
C04181	3-Hydroxy-3-methyl-2-oxobutanoic acid
C04236	(2S)-2-Isopropyl-3-oxosuccinate
C04272	(R)-2,3-Dihydroxy-3-methylbutanoate
C04302	N-(5-Phospho-D-ribosyl)anthranilate
C04411	(2R,3S)-3-Isopropylmalate
C04421	N-Succinyl-LL-2,6-diaminoheptanedioate
C04462	N-Succinyl-2-L-amino-6-oxoheptanedioate
C04666	D-erythro-1-(Imidazol-4-yl)glycerol 3-phosphate
C04677	1-(5'-Phosphoribosyl)-5-amino-4-imidazolecarboxamide
C04691	2-Dehydro-3-deoxy-D-arabino-heptonate 7-phosphate
C04896	5-(5-Phospho-D-ribosylaminoformimino)-1-(5-phosphoribosyl)-imidazole-4-carboxamide
C04916	N-(5'-Phospho-D-1'-ribulosylformimino)-5-amino-1-(5''-phospho-D-ribosyl)-4-imidazolecarboxamide
C05413	all-trans-Phytoene
C05421	15-cis-Phytoene
C05994	2-Propylmalate
C06006	(S)-2-Aceto-2-hydroxybutanoate
C06007	(R)-2,3-Dihydroxy-3-methylpentanoate
C06010	(S)-2-Acetolactate
C06032	D-erythro-3-Methylmalate
C06481	L-Seryl-tRNA(Sec)
C14463	(R)-3-Hydroxy-3-methyl-2-oxopentanoate
C15672	Heme O
C15812	[Enzyme]-S-sulfanylcysteine
C15973	Enzyme N6-(dihydrolipoyl)lysine
C16255	[Dihydrolipoyllysine-residue acetyltransferase] S-acetyldihydrolipoyllysine
C20258	(2S,4S)-4-Hydroxy-2,3,4,5-tetrahydrodipicolinate
