# Supplementary material for: Modeling trophic dependencies and exchanges among insects’ bacterial symbionts in a host-simulated environment
Source: BMC Genomics. 2018 May 25;19:402. doi: 10.1186/s12864-018-4786-7 (PMC5970531; doi:10.1186/s12864-018-4786-7)
Supplement: Supplementary file 8 — Categorization of the complementary metabolites produced in each combination of two symbionts into different metabolic pathways in the host environment with and without consideration of the metabolic contribution of Portiera aleyrodidarum. (XLS 55 kb) [file 12864_2018_4786_MOESM8_ESM.xls]

## Sheet: Additional file 8
Additional file 8: Categorization of the complementary metabolites produced in each combination of two symbionts into different metabolic pathways in the host environment. R1-Rickettsia (ftp://whiteflygenomics.org/pub/MEAM1/); R2-Rickettsia (GCA_000265225.2); H1-Hamiltonella (ftp://whiteflygenomics.org/pub/MEAM1/); H2-Hamiltonella (GCA_000258345.1 ); P-Portiera (CP003835.1) ; C-Cardinium (GCA_000…
Metabolic pathway	Metabolite	KEEG ID	R1W	R2C	H1R2	R2P	H2P	H1W	R2W	H1R1	WP	CP	R1P	H2W	R1C	CW	H1P	H1R1	H2R2
Amino_acid_metabolism	2-Oxobutanoate	C00109	1	0	1	0	0	0	1	1	0	0	0	0	0	0	0	1	1
Amino_acid_metabolism	S-Glutathionyl-L-cysteine	C05526	1	0	0	0	0	0	1	0	0	0	0	0	0	1	0	0	0
Amino_sugars_and_nucleotide_sugars	N-Acetyl-D-mannosamine 6-phosphate	C04257	0	0	1	0	0	0	0	1	0	0	0	0	0	0	0	1	1
Amino_sugars_and_nucleotide_sugars	UDP-N-acetyl-D-mannosamine	C01170	0	0	1	0	0	0	0	1	0	0	0	0	0	0	0	1	1
Amino_sugars_and_nucleotide_sugars	UDP-N-acetyl-D-galactosamine	C00203	0	0	1	0	0	0	0	1	0	0	0	0	0	0	0	1	1
Amino_sugars_and_nucleotide_sugars	N-Acetyl-D-mannosamine	C00645	0	0	1	0	0	0	0	1	0	0	0	0	0	0	0	1	1
Aminoacyl-tRNA biosynthesis	L-Glutamyl-tRNA(Gln)	C06112	0	0	0	0	0	1	0	1	1	0	1	1	0	0	0	1	0
Aminoacyl-tRNA biosynthesis	L-Isoleucyl-tRNA(Ile)	C03127	0	0	0	1	0	0	0	0	0	0	1	0	0	0	0	0	0
Aminoacyl-tRNA biosynthesis	L-Leucyl-tRNA	C02047	0	0	0	1	0	0	0	0	0	0	1	0	0	0	0	0	0
Aminoacyl-tRNA biosynthesis	L-Lysyl-tRNA	C01931	0	0	0	0	1	1	0	0	0	0	0	1	0	0	1	0	0
Aminoacyl-tRNA biosynthesis	L-Methionyl-tRNA	C02430	0	0	0	1	1	0	0	0	1	1	1	0	0	0	1	0	0
Aminoacyl-tRNA biosynthesis	L-Threonyl-tRNA(Thr)	C02992	0	0	0	1	0	0	0	0	0	1	1	0	0	0	0	0	0
Aminoacyl-tRNA biosynthesis	L-Tryptophanyl-tRNA(Trp)	C03512	0	0	0	1	1	0	0	0	1	1	1	0	0	0	1	0	0
Aminoacyl-tRNA biosynthesis	L-Valyl-tRNA(Val)	C02554	0	0	0	1	0	0	0	0	0	0	1	0	0	0	0	0	0
Aminoacyl-tRNA biosynthesis	N-Formylmethionyl-tRNA	C03294	0	0	0	0	1	0	0	0	1	0	0	0	0	0	1	0	0
Biotin_metabolism	3-Hydroxypimeloyl-[acp] methyl ester	C20377	0	1	0	0	0	0	0	0	0	0	0	0	1	1	0	0	0
Biotin_metabolism	3-Ketopimeloyl-[acp] methyl ester	C20376	0	1	0	0	0	0	0	0	0	0	0	0	1	1	0	0	0
Biotin_metabolism	Glutaryl-[acp] methyl ester	C20375	0	1	0	0	0	0	0	0	0	0	0	0	1	1	0	0	0
Biotin_metabolism	Enoylglutaryl-[acp] methyl ester	C20374	0	1	0	0	0	0	0	0	0	0	0	0	1	1	0	0	0
Biotin_metabolism	Pimeloyl-[acyl-carrier protein] methyl ester	C19846	0	1	0	0	0	0	0	0	0	0	0	0	1	1	0	0	0
Biotin_metabolism	Pimeloyl-[acyl-carrier protein]	C19845	0	1	0	0	0	0	0	0	0	0	0	0	1	1	0	0	0
Biotin_metabolism	Enoylpimeloyl-[acp] methyl ester	C20378	0	1	0	0	0	0	0	0	0	0	0	0	1	1	0	0	0
Carbon_metabolism	Carbonic acid	C01353	0	0	1	0	0	1	0	1	0	0	0	1	0	0	0	1	1
Carbon_metabolism	alpha-D-Glucose	C00267	0	0	0	0	1	0	0	0	0	0	0	0	0	0	1	0	0
Cysteine_and_methionine_metabolism	N-Acyl-L-homoserine lactone	C18049	0	0	1	0	0	0	0	1	0	0	0	0	0	0	0	0	0
Fatty_Acids	Carboxybiotin-carboxyl-carrier protein	C04419	0	1	0	0	0	0	0	0	0	0	0	0	1	1	0	0	0
Fatty_Acids/Biotin_biosynthesis	3-Oxoacyl-[acyl-carrier protein]	C00685	0	0	1	0	0	0	0	1	0	0	0	0	0	0	0	1	1
Fatty_Acids/Biotin_biosynthesis	(3R)-3-Hydroxyacyl-[acyl-carrier protein]	C01271	0	0	1	0	0	0	0	1	0	0	0	0	0	0	0	1	1
Fatty_Acids/Biotin_biosynthesis	trans-2,3-Dehydroacyl-[acyl-carrier protein]	C00693	0	0	1	0	0	0	0	1	0	0	0	0	0	0	0	1	1
Fatty_Acids/Biotin_biosynthesis	Acyl-[acyl-carrier protein]	C00173	0	0	1	0	0	0	0	1	0	0	0	0	0	0	0	1	1
General	Acid	C00174	0	0	0	0	0	0	0	1	0	0	0	0	0	0	0	1	0
General	Crotonoyl-CoA	C00877	0	1	0	0	0	0	0	0	0	0	0	0	1	0	0	0	0
General	S-Adenosyl-L-methionine	C00019	0	0	0	0	1	0	0	0	1	0	0	0	0	0	0	0	0
Glycerolipid/Glycerophospholipid_metabolism	1,2-Diacyl-sn-glycerol 3-diphosphate	C19776	0	0	1	0	0	0	0	1	0	0	0	0	0	0	0	1	1
Glycerolipid/Glycerophospholipid_metabolism	1,2-Diacyl-sn-glycerol	C00641	0	0	1	0	0	0	0	1	0	0	0	0	0	0	0	1	1
Glycerolipid/Glycerophospholipid_metabolism	sn-Glycerol 3-phosphate	C00093	0	0	0	0	0	0	0	0	0	0	0	0	0	0	0	1	1
Glycerolipid/Glycerophospholipid_metabolism	1-Acyl-sn-glycero-3-phosphoethanolamine	C04438	0	0	1	0	0	0	0	1	0	0	0	0	0	0	0	0	0
Glycerolipid/Glycerophospholipid_metabolism	Cardiolipin	C05980	0	0	1	1	0	0	0	1	0	0	1	0	0	0	0	1	1
Glycerolipid/Glycerophospholipid_metabolism	2-Acyl-sn-glycero-3-phosphoserine	C05974	0	0	1	0	0	0	0	1	0	0	0	0	0	0	0	0	0
Glycerolipid/Glycerophospholipid_metabolism	2-Acyl-sn-glycero-3-phosphoethanolamine	C05973	0	0	1	0	0	0	0	1	0	0	0	0	0	0	0	0	0
Leucine_metabolism	3-Methylbutyraldehyde oxime	C17255	0	0	0	1	0	0	0	0	0	0	1	0	0	0	0	0	0
Lipopolysaccharide	D-Arabinose 5-phosphate	C01112	1	0	0	0	0	0	1	0	0	0	0	0	0	0	0	0	0
Lipopolysaccharide_biosynthesis	3-Deoxy-D-manno-octulosonate 8-phosphate	C04478	1	0	0	0	0	0	1	0	0	0	0	0	0	0	0	0	0
L-Isoleucine	L-Isoleucine	C00407	0	0	0	1	0	0	0	0	0	0	1	0	0	0	0	0	0
L-Leucine	L-Leucine	C00123	0	0	0	1	0	0	0	0	0	0	1	0	0	0	0	0	0
L-Lysine	L-Lysine	C00047	0	0	0	0	1	1	0	0	0	0	0	1	0	0	1	0	0
L-Valine	L-Valine	C00183	0	0	0	1	0	0	0	0	0	0	1	0	0	0	0	0	0
Lysine_biosynthesis_(not_lysine)	meso-2,6-Diaminoheptanedioate	C00680	0	0	0	1	1	0	0	0	0	1	1	0	0	0	1	0	0
Lysine_metabolism	N6-Acetyl-L-lysine	C02727	0	0	0	0	1	1	0	0	0	0	0	1	0	0	1	0	0
Nicotinate_&_nicatinamide_metabolism_(cofactors)	Nicotinamide-beta-riboside	C03150	0	0	0	0	0	1	0	0	0	0	0	1	0	0	0	0	0
Nicotinate_and_nicotinamide_metabolism	Nicotinate D-ribonucleoside	C05841	0	0	0	0	0	1	0	0	0	0	0	0	0	0	0	0	0
Nucleotide_metabolism	Cytidine	C00475	1	0	0	0	0	1	1	0	0	0	0	1	0	0	0	0	0
Nucleotidyltransferases	L-Threonylcarbamoyladenylate	C20641	1	0	0	1	0	0	1	0	0	0	1	0	0	0	0	0	0
One_carbon_pool_by_folate	5-Methyltetrahydrofolate	C00440	0	0	0	0	1	0	0	0	1	0	0	0	0	0	1	0	0
Porphyrin_and_chlorophyll_metabolism/SM	Precorrin 1	C15527	0	0	0	0	0	1	0	0	0	0	0	1	0	0	0	0	0
Porphyrin_and_chlorophyll_metabolism/SM	Precorrin 2	C02463	0	0	0	0	0	1	0	0	0	0	0	1	0	0	0	0	0
Porphyrin_and_chlorophyll_metabolism/SM	Hydroxymethylbilane	C01024	0	0	1	0	0	0	0	1	0	0	0	0	0	0	0	1	1
Porphyrin_and_chlorophyll_metabolism/SM	5-Aminolevulinate	C00430	0	0	1	0	0	0	0	1	0	0	0	0	0	0	0	1	1
Porphyrin_and_chlorophyll_metabolism/SM	Porphobilinogen	C00931	0	0	1	0	0	0	0	1	0	0	0	0	0	0	0	1	1
Potential_thiamine_precursor/purine_metabolism	5-Amino-4-imidazolecarboxyamide	C04051	0	0	0	0	1	0	0	0	0	0	0	0	0	0	1	0	0
Potential_thiamine_precursor/purine_metabolism	1-(5-Phospho-D-ribosyl)-5-amino-4-imidazolecarboxylate	C04751	0	0	0	0	1	0	0	0	1	0	0	0	0	0	1	0	0
Purine_metabolism	1-(5'-Phosphoribosyl)-5-amino-4-(N-succinocarboxamide)-imidazole	C04823	0	0	0	0	1	0	0	0	1	0	0	0	0	0	1	0	0
Purine_metabolism	5-Carboxyamino-1-(5-phospho-D-ribosyl)imidazole	C15667	0	0	0	0	1	0	0	0	0	0	0	0	0	0	1	0	0
SM	tRNA containing 6-isopentenyladenosine	C04432	0	1	0	0	0	0	1	0	0	0	0	1	0	0	0	0	1
Terpenoid/SM	2-Octaprenylphenol	C05810	0	0	1	0	0	1	0	0	0	0	0	1	0	0	0	0	1
Terpenoid/SM	2-C-Methyl-D-erythritol 2,4-cyclodiphosphate	C11453	0	0	0	0	0	0	0	0	0	0	0	1	0	0	0	0	0
Terpenoid/SM	Dimethylallyl diphosphate	C00235	0	0	0	0	0	0	0	0	0	0	0	1	0	0	0	0	0
Terpenoid/SM	di-trans,poly-cis-Octaprenyl diphosphate	C17437	0	0	0	0	0	0	0	0	0	1	0	0	0	0	0	0	0
Terpenoid/SM	2-Phospho-4-(cytidine 5'-diphospho)-2-C-methyl-D-erythritol	C11436	0	0	0	0	0	0	0	0	0	0	0	1	0	0	0	0	0
Terpenoid/SM	2-C-Methyl-D-erythritol 4-phosphate	C11434	0	0	0	0	0	0	0	0	0	0	0	1	0	0	0	0	0
Terpenoid/SM	Geranyl diphosphate	C00341	0	0	0	0	0	0	1	0	0	0	0	1	0	0	0	0	1
Terpenoid/SM	4-(Cytidine 5'-diphospho)-2-C-methyl-D-erythritol	C11435	0	0	0	0	0	0	0	0	0	0	0	1	0	0	0	0	0
Terpenoid/SM	di-trans,poly-cis-Hexaprenyl diphosphate	C17434	0	0	0	0	0	0	0	0	0	1	0	0	0	0	0	0	0
Terpenoid/SM	trans,trans-Farnesyl diphosphate	C00448	0	0	0	0	0	0	0	0	0	1	0	0	0	0	0	0	0
Terpenoid/SM	di-trans,poly-cis-Heptaprenyl diphosphate	C17436	0	0	0	0	0	0	0	0	0	1	0	0	0	0	0	0	0
Terpenoid/SM	di-trans,poly-cis-Pentaprenyl diphosphate	C17435	0	0	0	0	0	0	0	0	0	1	0	0	0	0	0	0	0
Terpenoid/SM	1-Hydroxy-2-methyl-2-butenyl 4-diphosphate	C11811	0	0	0	0	0	0	0	0	0	0	0	1	0	0	0	0	0
Terpenoid/SM	Isopentenyl diphosphate	C00129	0	0	0	0	0	0	0	0	0	1	0	0	0	0	0	0	0
Terpenoid/SM	di-trans,poly-cis-Decaprenyl diphosphate	C04509	0	0	0	0	0	0	0	0	0	1	0	0	0	0	0	0	0
Terpenoid/SM	trans,trans,cis-Geranylgeranyl diphosphate	C11356	0	0	0	0	0	0	0	0	0	1	0	0	0	0	0	0	0
Terpenoid/SM	di-trans,poly-cis-Nonaprenyl diphosphate	C17438	0	0	0	0	0	0	0	0	0	1	0	0	0	0	0	0	0

## Sheet: Additional file 8b
Additional file 8: Categorization of the complementary metabolites produced in each combination of two symbionts into different metabolic pathways in the host + porteira environment.
Metabolic pathway (level II)	Metabolic pathway (level II)	Metabolite	KEGG ID	R1W	H1R2	R2C	H1W	H1R1	R2W	H2W	R1C	CW	H2R2	H2R1	HC
Amino acid metabolism	Lysine degradation	N6-Acetyl-L-lysine	C02727	0	0	0	0	0	0	0	0	0	0	0	0
Amino acid metabolism	Cysteine and methionine metabolism	S-Glutathionyl-L-cysteine	C05526	1	0	0	0	0	1	0	0	1	0	0	0
Amino acid metabolism	Lysine biosynthesis	L-Lysine	C00047	0	0	0	0	0	0	0	0	0	0	0	0
Amino acid metabolism	Cysteine and methionine metabolism&Valine, leucine and isoleucine biosynthesis	2-Oxobutanoate	C00109	0	0	0	0	0	0	0	0	0	0	0	0
Carbohydrate metabolism	Amino sugar and nucleotide sugar metabolism	N-Acetyl-D-mannosamine 6-phosphate	C04257	0	1	0	0	1	0	0	0	0	1	1	0
Carbohydrate metabolism	Amino sugar and nucleotide sugar metabolism	UDP-N-acetyl-D-mannosamine	C01170	0	1	0	0	1	0	0	0	0	1	1	0
Carbohydrate metabolism	Amino sugar and nucleotide sugar metabolism	N-Acetyl-D-mannosamine	C00645	0	1	0	0	1	0	0	0	0	1	1	0
Carbohydrate metabolism	Amino sugar and nucleotide sugar metabolism	UDP-N-acetyl-D-galactosamine	C00203	0	1	0	0	1	0	0	0	0	1	1	0
Glycan biosynthesis and metabolism	Lipopolysaccharide biosynthesis	3-Deoxy-D-manno-octulosonate 8-phosphate	C04478	1	0	0	0	0	1	0	0	0	0	0	0
Glycan biosynthesis and metabolism	Lipopolysaccharide biosynthesis	D-Arabinose 5-phosphate	C01112	1	0	0	0	0	1	0	0	0	0	0	0
Lipid metabolism	Glycerophospholipid metabolism	2-Acyl-sn-glycero-3-phosphoserine	C05974	0	1	0	0	1	0	0	0	0	0	0	0
Lipid metabolism	Fatty acid biosynthesis	Carboxybiotin-carboxyl-carrier protein	C04419	0	0	1	0	0	0	0	1	1	0	0	0
Lipid metabolism	Glycerophospholipid metabolism	2-Acyl-sn-glycero-3-phosphoethanolamine	C05973	0	1	0	0	1	0	0	0	0	0	0	0
Lipid metabolism	Glycerolipid metabolism	1,2-Diacyl-sn-glycerol	C00641	0	1	0	0	1	0	0	0	0	1	1	0
Lipid metabolism	Glycerolipid metabolism	sn-Glycerol 3-phosphate	C00093	0	0	0	0	0	0	0	0	0	1	1	0
Lipid metabolism	Glycerophospholipid metabolism	1-Acyl-sn-glycero-3-phosphoethanolamine	C04438	0	1	0	0	1	0	0	0	0	0	0	0
Lipid metabolism	Glycerophospholipid metabolism	Cardiolipin	C05980	0	1	0	0	1	0	0	0	0	1	1	0
Lipid metabolism	Fatty acid degradation	Crotonoyl-CoA	C00877	0	0	1	0	0	0	0	1	0	0	0	0
Metabolism of cofactors and vitamins	Ubiquinone and other terpenoid-quinone biosynthesis	2-Octaprenylphenol	C05810	0	1	0	1	0	0	1	0	0	1	0	0
Metabolism of cofactors and vitamins	Porphyrin and chlorophyll metabolism	Precorrin 2	C02463	0	0	0	1	0	0	1	0	0	0	0	0
Metabolism of cofactors and vitamins	Porphyrin and chlorophyll metabolism	Hydroxymethylbilane	C01024	0	1	0	0	1	0	0	0	0	1	1	0
Metabolism of cofactors and vitamins	Biotin metabolism	Glutaryl-[acp] methyl ester	C20375	0	0	1	0	0	0	0	1	1	0	0	0
Metabolism of cofactors and vitamins	Biotin metabolism	Enoylglutaryl-[acp] methyl ester	C20374	0	0	1	0	0	0	0	1	1	0	0	0
Metabolism of cofactors and vitamins	Biotin metabolism	3-Hydroxypimeloyl-[acp] methyl ester	C20377	0	0	1	0	0	0	0	1	1	0	0	0
Metabolism of cofactors and vitamins	Biotin metabolism	3-Ketopimeloyl-[acp] methyl ester	C20376	0	0	1	0	0	0	0	1	1	0	0	0
Metabolism of cofactors and vitamins	Nicotinate and nicotinamide metabolism	Nicotinamide-beta-riboside	C03150	0	0	0	1	0	0	1	0	0	0	0	0
Metabolism of cofactors and vitamins	Biotin metabolism	Pimeloyl-[acyl-carrier protein] methyl ester	C19846	0	0	1	0	0	0	0	1	1	0	0	0
Metabolism of cofactors and vitamins	Nicotinate and nicotinamide metabolism	Nicotinate D-ribonucleoside	C05841	0	0	0	1	0	0	0	0	0	0	0	0
Metabolism of cofactors and vitamins	Biotin metabolism	Pimeloyl-[acyl-carrier protein]	C19845	0	0	1	0	0	0	0	1	1	0	0	0
Metabolism of cofactors and vitamins	Biotin metabolism	Enoylpimeloyl-[acp] methyl ester	C20378	0	0	1	0	0	0	0	1	1	0	0	0
Metabolism of cofactors and vitamins	Porphyrin and chlorophyll metabolism	Porphobilinogen	C00931	0	1	0	0	1	0	0	0	0	1	1	0
Metabolism of terpenoids and polyketides	Terpenoid backbone biosynthesis	2-C-Methyl-D-erythritol 2,4-cyclodiphosphate	C11453	0	0	0	0	0	0	1	0	0	0	0	0
Metabolism of terpenoids and polyketides	Terpenoid backbone biosynthesis	Dimethylallyl diphosphate	C00235	0	0	0	0	0	0	1	0	0	0	0	0
Metabolism of terpenoids and polyketides	Terpenoid backbone biosynthesis	1-Hydroxy-2-methyl-2-butenyl 4-diphosphate	C11811	0	0	0	0	0	0	1	0	0	0	0	0
Metabolism of terpenoids and polyketides	Terpenoid backbone biosynthesis	2-Phospho-4-(cytidine 5-diphospho)-2-C-methyl-D-erythritol	C11436	0	0	0	0	0	0	1	0	0	0	0	0
Metabolism of terpenoids and polyketides	Terpenoid backbone biosynthesis	2-C-Methyl-D-erythritol 4-phosphate	C11434	0	0	0	0	0	0	1	0	0	0	0	0
Metabolism of terpenoids and polyketides	Zeatin biosynthesis	tRNA containing 6-isopentenyladenosine	C04432	0	0	1	0	0	1	1	0	0	1	0	0
Metabolism of terpenoids and polyketides	Terpenoid backbone biosynthesis	Geranyl diphosphate	C00341	0	0	0	0	0	1	1	0	0	1	0	0
Metabolism of terpenoids and polyketides	Terpenoid backbone biosynthesis	4-(Cytidine 5-diphospho)-2-C-methyl-D-erythritol	C11435	0	0	0	0	0	0	1	0	0	0	0	0
Nucleotide metabolism	Pyrimidine metabolism	Cytidine	C00475	1	0	0	1	0	1	1	0	0	0	0	0
		Acid	C00174	0	0	0	0	1	0	0	0	0	0	1	0
		Precorrin 1	C15527	0	0	0	1	0	0	1	0	0	0	0	0
		3-Oxoacyl-[acyl-carrier protein]	C00685	0	1	0	0	1	0	0	0	0	1	1	0
		(3R)-3-Hydroxyacyl-[acyl-carrier protein]	C01271	0	1	0	0	1	0	0	0	0	1	1	0
		1,2-Diacyl-sn-glycerol 3-diphosphate	C19776	0	1	0	0	1	0	0	0	0	1	1	0
	Glycine, serine and threonine metabolism	5-Aminolevulinate	C00430	0	1	0	0	1	0	0	0	0	1	1	0
		N-Acyl-L-homoserine lactone	C18049	0	1	0	0	1	0	0	0	0	0	0	0
		L-Threonylcarbamoyladenylate	C20641	2	0	0	0	0	2	0	0	0	0	0	0
		Carbonic acid	C01353	0	1	0	1	1	0	1	0	0	1	1	0
		trans-2,3-Dehydroacyl-[acyl-carrier protein]	C00693	0	1	0	0	1	0	0	0	0	1	1	0
		L-Lysyl-tRNA	C01931	0	0	0	2	0	0	2	0	0	0	0	0
		L-Glutamyl-tRNA(Gln)	C06112	0	0	0	2	2	0	2	0	0	0	2	0
		Acyl-[acyl-carrier protein]	C00173	0	1	0	0	1	0	0	0	0	1	1	0
